# Supplementary material for: Validating nutrient selection for product-group-specific nutrient indices for use as functional units in life cycle assessment of foods
Source: Br J Nutr. 2024 Apr 12;131(12):2049–57. doi: 10.1017/S0007114524000709 (PMC11361913; doi:10.1017/S0007114524000709)
Supplement: Kårlund et al. supplementary material [file S0007114524000709sup001.xlsx]

## Sheet: Table_S1
Table S1. The final set of foods included in the principal component analyses and their nutrient composition. Collected from the national Food Composition Database in Finland (Fineli; https://fineli.fi/fineli/en/index?)
Food	Portion, g	energy, calculated (kJ)	energy, kcal	carbohydrate, available (g)	protein, total (g)	fibre, total (g)	fatty acids, total polyunsaturated (g)	fatty acids, total monounsaturated cis (g)	calcium (mg)	iron, total (mg)	iodide (iodine) (µg)	potassium (mg)	magnesium (mg)	phosphorus (mg)	selenium, total (µg)	zinc (mg)	folate, total (µg)	niacin equivalents, total (mg)	vitamers pyridoxine (vitamin B6) (mg)	riboflavine (mg)	thiamin (vitamin B1) (mg)	vitamin A retinol activity equivalents (µg)	vitamin B-12 (cobalamin) (µg)	vitamin C (ascorbic acid) (mg)	vitamin D (µg)	vitamin E alphatocopherol (mg)	vitamin K, total (µg)
Baltic Herring, Breaded, Fried	100	809.912	193.574	3.79718	17.2388	0.88535	3.6342	4.81121	337.222	1.41855	69.838	415.761	39.1441	225.315	27.9349	2.43658	11.3474	5.25719	0.235039	0.165007	0.0209603	29.4865	11.2611	0	16.1489	3.07747	6.51476
Bean Quinoa Patty, Fried	100	944.837	225.822	15.574	8.81128	5.50853	5.8834	5.45887	65.8804	2.31596	26.1119	393.276	96.5773	248.681	3.21381	1.67423	73.2175	2.54376	0.26417	0.0741603	0.263364	18.7748	0	1.01033	0	6.04622	21.7417
Bean Stew, Water, Dried Beans	100	844.653	201.877	24.9077	11.2354	10.7214	1.3225	1.56568	71.8818	2.6166	9.32944	637.142	78.4679	211.864	10.7966	0	152.265	2.43074	0.233923	0.0800212	0.204572	18.8309	0	0	0.161652	0.732116	9.69883
Beef Mince Patty, Fried	100	1054.25	251.972	5.3941	15.4242	0.353008	2.19268	8.61638	19.4775	1.57444	25.2052	212.987	16.269	133.437	16.3632	4.00385	11.6152	5.27915	0.31842	0.124522	0.053705	66.5519	1.0235	0.417048	0.719253	1.64988	7.78724
Chicken Fricassee	100	522.694	124.927	1.25977	11.6641	0	1.72574	4.10393	9.31436	0.700913	22.8517	104.934	10.3345	104.515	7.55974	0.750548	3.78982	3.52072	0.267687	0.0686917	0.0191296	23.0235	0.110357	0	0.466425	0.643836	35.3967
Chicken Leg And Thigh Without Skin, Oven-Baked	100	651.577	155.731	0	27.7997	0	1.34653	1.69731	15.6294	1.47902	36.0679	327.099	34.273	238.317	18.3925	2.70235	12.0226	11.261	0.466761	0.239321	0.0591231	24.0453	0.39604	0	0.707214	0.990099	21.2164
Chicken-Vegetable Wok, Wok-Vegetables	100	443.43	105.982	4.65441	11.6525	1.48307	1.20741	1.90481	19.4265	0.928925	3.35133	249.478	19.4134	103.341	7.05732	0.838996	32.3093	5.90812	0.328237	0.140764	0.10447	98.9613	0.383163	22.3917	0.321117	0.993051	50.805
Chili Con Carne	100	680.12	162.553	6.0723	9.17122	2.77567	1.34386	4.77066	33.9326	1.09332	13.3138	322.966	24.4679	106.659	7.50877	1.60629	36.5134	4.12321	0.244531	0.0708223	0.0815379	34.1497	0.359614	4.94418	0.231331	0.899575	12.8719
Fish Fingers, Oven-Baked, Industrial	100	831.678	198.776	17.247	13.48	0.85	2.79088	4.32164	11.196	0.3504	54.235	307.974	16.427	132.918	18.1987	0.41686	12.408	3.69885	0.1599	0.046935	0.041312	2.16169	0.5185	0	0.9028	1.92603	11.094
Frankfurter Gravy	100	569.659	136.152	3.50334	5.69516	0.250364	1.44064	4.30949	13.4132	0.419038	9.68492	115.203	9.52441	58.7956	5.14157	0.702023	2.04415	2.4948	0.128076	0.0593183	0.17915	9.0191	0.261772	0.478175	0.172735	0.445104	2.46732
Karelian Stew, Pork And Beef, Root Vegetables	100	436.75	104.386	0.590285	13.3513	0.240688	0.657076	2.30049	10.7863	1.32585	15.6883	253.523	15.9279	125.191	11.0029	1.94772	2.12037	5.2523	0.261	0.136016	0.314387	42.0982	0.568013	0.675452	0.199303	0.242213	3.45186
Minced Liver Steak, Liver, Potato, Onion	100	618.401	147.801	10.3435	10.9973	0.664977	1.79569	2.43524	10.9449	7.85187	23.3928	451.419	24.7366	225.777	37.8952	3.08741	475.296	9.4944	0.539338	1.38366	0.152526	9236.09	35.488	15.0176	0.527199	1.18037	9.98049
Pork Fillet, Sirloin, Oven-Baked	100	742.087	177.363	0	25.6621	0	0.714416	3.54807	10.1636	0.729215	25.6966	334.693	24.1751	191.685	21.4993	2.1502	2.13158	9.81697	0.429898	0.150464	0.722468	4.56767	0.620964	0	0.597081	0.310482	1.79124
Pork-Vegetable Wok, Wok-Vegetables	100	977.838	233.709	5.14983	12.6095	1.65759	4.58874	9.00021	19.5162	1.11167	2.297	334.976	24.7932	138.76	11.051	1.47022	30.801	5.32754	0.3237	0.214017	0.583283	104.261	0.360841	25.0266	0.242943	2.65137	36.5868
Saithe With White Sauce, Cheese, Low-Fat Milk, Breadcrumbs, Oven-Baked	100	488.808	116.828	4.1752	12.8832	0.146126	0.451642	1.33901	160.271	0.179209	58.5415	248.965	14.794	176.994	15.4206	0.838971	7.67722	3.44153	0.123046	0.10483	0.0314172	39.3494	0.745763	0.248598	0.946888	0.52013	1.81681
Salmon Cake, Fried	100	979.259	234.049	7.1968	15.2721	0.38508	4.24195	5.42824	34.4447	0.678125	65.1206	329.156	23.7818	215.24	22.4402	0.618157	18.9614	6.93894	0.521878	0.167546	0.132565	66.251	2.51818	1.71945	5.41205	2.30943	11.4709
Salmon, Warm Smoked	100	1046.98	250.234	0	21.54	0	4.84008	9.03297	16	0.32	10.3	370	24	201	26.1	0.59	13	12.208	0.52	0.15	0.21	7	10	0	8.62	1.2	3.96
Sauteed Reindeer, Low-Fat	100	703.82	168.217	0	21.7578	0	1.59233	3.72589	16.1036	6.76948	27.2062	444.752	33.6687	314.123	30.2788	4.84366	4.27006	5.7936	0.504208	0.151593	0.04034	22.6514	4.12941	0	0.433563	1.6425	5.70664
Scrambled Eggs, Low-Fat Milk	100	705.887	168.711	2.36867	10.3499	0	2.58116	5.59433	95.9992	1.24804	51.3752	160.79	14.5227	191.545	24.7728	1.18526	43.5263	2.55082	0.119295	0.350225	0.097913	197.879	1.69391	0.490493	2.32223	2.40198	6.94871
Soy Bolognese	100	255.394	61.0406	5.48399	6.10079	3.26348	0.28521	0.228114	36.3853	1.72698	0.876107	482.272	41.2309	102.633	0.823077	0.665327	32.0697	1.77866	0.164357	0.0485401	0.0954444	22.751	0	7.58934	0	0.577582	4.31094
Tofu Vegetable Wok, Wok-Vegetables	100	482.28	115.268	10.0799	3.54481	1.96511	2.51001	2.8693	126.699	2.1141	0.657216	242.669	22.987	63.6067	4.35455	0.401288	35.1843	1.52484	0.13616	0.0650971	0.0755283	106.118	0	27.1681	0	1.37443	14.6393
Tofu, Breaded, Fried In Oil	100	786.027	187.865	5.19001	10.0228	1.97031	5.43066	5.77061	314.598	4.7746	8.18657	192.451	36.7443	174.831	15.781	1.42137	24.2821	2.62615	0.130499	0.118873	0.143748	44.0103	0.394315	0	0.408195	1.53578	9.83131
Turkey Mince Patty, Fried	100	795.018	190.014	5.47238	17.3363	0.421526	2.66722	4.90986	20.6312	0.860044	35.1835	191.399	16.2929	139.584	18.7663	2.01497	14.0928	7.55466	0.3095	0.166305	0.0695798	59.8587	0.800069	0.414226	1.05268	1.79771	47.1121
Vegetable Wok with Faba Bean Mince, Wok-Vegetables	100	675.679	161.491	14.2334	6.59969	3.25562	2.72232	4.2355	27.3339	1.07151	0.736909	305.194	30.5385	70.8878	2.24026	0.408567	50.0041	1.64912	0.153231	0.0874711	0.112917	114.517	0	32.5331	0	2.00435	20.2416
Breakfast Cereal, Rice Krispies	135	2160.94	516.478	115.6	9.14713	1.1961	0.590625	0.4725	11.801	1.43249	6.58125	154.608	43.011	131.456	17.7964	1.53839	8.26875	4.05925	0.0945	0	0.04725	0	0	0	0	0	0.04725
Buckwheat, Boiled Without Salt	135	739.287	176.694	32.643	7.02	3.132	0.486	0	12.15	2.052	2.7	248.4	96.12	172.8	2.7405	1.35	13.23	2.52979	0.216	0.06912	0.243	0	0	0	0	0	3.672
Bun, Low-Fat Milk, Butter	135	1747.65	417.698	66.5255	10.8932	2.73312	0.868939	2.60048	64.179	0.894396	25.272	198.694	27.0128	146.833	10.817	0.993805	49.3024	3.00811	0.116547	0.194217	0.081172	98.6375	0	0.390954	0.56207	0.595103	2.8529
French Fries, Oven-Baked	135	1469.48	351.215	59.6842	6.03947	1.33579	1.08043	2.89113	8.88726	0.907768	1.33579	669.557	32.2636	61.9863	0.850898	0.419637	16.4345	1.93888	0.160295	0.0400737	0.280516	0.780158	0	3.97895	0	1.94233	12.7122
Macaroni, Boiled Without Salt	135	574.007	137.191	26.892	5.265	1.35675	0.246972	0	11.34	1.3365	4.05	109.35	13.365	56.7	3.18195	0.486	6.71895	1.2926	0.0243	0.0162	0.0243	0.13122	0	0	0	0	0.405
Macaroni, Dark, Boiled Without Salt	135	601.871	143.851	26.6085	5.4675	2.3895	0.454736	0.129874	12.15	1.6605	4.05	113.4	36.855	113.4	3.12525	1.2555	15.791	2.621	0.02025	0.03888	0.106313	0.145217	0	0	0	0.405	0.405
Mashed Potatoes, Water, Cooking Fat	135	430.681	102.935	16.3044	1.98707	1.05146	0.803412	1.29448	7.95394	0.712838	15.2213	358.148	25.4889	48.264	0.689141	0.327981	17.0744	0.772026	0.126179	0.0254334	0.165607	11.0377	0	6.83456	0.138162	0.526518	3.89286
Muesli With Dried Fruit And Nuts	135	2121.86	507.136	72.1037	12.3161	12.6009	3.8787	6.33675	71.3218	4.59702	12.4713	700.486	139.877	363.221	7.9775	2.94004	47.5734	5.31159	0.274933	0.152229	0.286318	8.73258	0	10.4573	0	2.67255	10.0471
Multigrain Bread, Carrot Roll, Low-Fat Milk, Dark Wheat Flour, Flour Mix	135	1288.62	307.986	50.0911	9.83357	4.34069	1.90691	2.41217	55.4135	1.94114	28.3511	301.744	54.5426	194.831	8.26846	1.62865	45.9441	5.18895	0.107434	0.170815	0.279809	123.533	0	0.943633	0.472943	1.75334	8.94669
Oat Macaroni, Boiled, No Added Salt	135	611.956	146.261	26.3618	5.265	2.3571	0.587041	0.479334	15.066	1.1826	5.67	110.484	31.023	110.079	3.71007	0.8586	10.4004	1.44399	0.04536	0.02673	0.0729	0	0	0	0	0.23247	0.5832
Oat Porridge, Oat Flakes, Water, Without Salt	135	325.816	77.8718	12.2244	2.77132	2.03774	0.552023	0.558673	13.3981	0.957736	4.07547	84.3623	28.9358	95.9774	2.50896	0.733585	8.88453	0.877653	0.0264906	0.0183396	0.0672453	0	0	0	0	0.173208	0.427925
Potato, Baked With Skin, No Filling	135	397.292	94.955	19.3329	2.34489	1.24728	0	0	6.98478	0.835679	1.24728	623.641	29.9348	56.1277	0.794519	0.386658	21.6793	1.02938	0.149674	0.0336766	0.209543	0.718435	0	8.73098	0	0	1.29717
Potato, Peeled, Boiled Without Salt	135	425.72	101.749	20.925	2.538	1.35	0	0	7.56	0.9045	1.35	459	32.4	60.75	0.85995	0.4185	21.8957	0.99036	0.162	0.0324	0.212625	0.7776	0	8.775	0	0	1.404
Quinoa, Cooked Without Salt	135	785.205	187.668	30.8664	6.40926	3.78	1.77822	0.87102	27.81	2.4678	0	304.02	106.38	246.78	4.6305	1.674	34.776	1.86149	0.26298	0.137376	0.1458	0.34506	0	0	0	1.3176	0
Rice And Oat Mix, Boiled, Without Salt	135	529.628	126.584	23.5048	3.67479	1.9786	0.512577	0.507272	12.6747	0.997757	3.38223	108.908	39.2338	123.62	2.41815	0.947024	9.5717	1.82015	0.0338223	0.0270578	0.123451	0	0	0	0	0.148818	0.382192
Rice Porridge, Milk, Salt	135	525.122	125.507	20.5145	5.22183	0.424481	0	0.51639	165.671	0.292591	28.3329	229.182	21.4257	143.578	6.52956	0.800704	8.38025	1.56796	0.083119	0.257341	0.054769	17.6144	0.546835	1.5038	1.36709	0	0.482035
Rice, Brown, Boiled Without Salt	135	587.882	140.507	28.9895	2.81842	1.61053	0.289532	0.280594	6.86842	0.281842	1.10724	99.2487	40.6658	102.47	5.50303	0.716684	6.48237	1.90396	0.147766	0.0193263	0.0835461	0	0	0	0	0.144947	0.206147
Rice, Long-Grain, Boiled Without Salt	135	617.202	147.515	31.8079	3.27339	0.684474	0.129647	0	6.86842	0.483158	0	92.6053	36.2368	104.684	0.852632	0.805263	3.66395	2.07951	0.0281842	0.0225474	0.120789	0	0	0	0	0	0.0644211
Rice, Quinoa And Multigrain Mix, Boiled, Without Salt	135	428.351	102.378	20.1376	2.80391	1.64154	0.280261	0.177018	9.35484	0.750906	2.19411	94.1043	31.4913	88.9308	1.50464	0.711498	8.74685	1.69611	0.0484148	0.0284224	0.0975946	0	0	0	0	0.14637	0.339106
Rye Macaroni, Boiled, Without Salt	135	607.703	145.244	27.135	5.265	2.43	0.336111	0.108526	13.3043	1.05948	3.8475	131.645	38.313	136.242	2.31545	1.14534	14.0333	2.52603	0.115202	0.0472028	0.124112	0.134865	0	0	0	0.42606	0.758889
Ryebread, Water, Wholegrain Rye Flour	135	1352.93	323.359	58.9283	9.88014	14.85	0.885273	0	35.5643	3.34286	27.616	460.851	97.3893	320.244	2.6919	3.01174	56.4341	2.22519	0.183005	0.196888	0.25795	0.481943	0	0	0	1.01149	5.85075
Sweet Potato Fries, Deep-Fried	135	923.296	220.673	25.0514	2.34713	4.46548	3.75892	6.6142	47.0817	0.921087	43.4252	502.221	37.7463	71.0918	0.901186	0.447843	11.4614	1.12731	0.311095	0.0771785	0.0812718	946.513	0	2.14343	0	2.52526	19.6675
Toast, Multigrain Toast	135	1512.87	361.584	61.8703	11.5072	5.58265	2.2214	1.74991	28.7154	1.75869	26.6129	257.064	64.0312	206.035	8.78668	1.64407	43.14	3.38982	0.143074	0.117331	0.192256	0.384869	0	0	0	2.23881	2.92368
White Bread, Wheat Bread, French Bread, Industrial	135	1580.71	377.799	75.6446	12.1076	3.70714	0.691893	0	23.7898	0.968392	30.5594	171.084	31.6029	126.099	10.2605	0.903811	31.4924	3.0804	0.111257	0.0799645	0.0729564	0	0	0	0	0.398569	1.02197
Apple, Domestic, With Skin	350	516.363	123.414	25.304	0.57855	5.481	0	0	15.225	0.3045	3.50175	328.86	13.7025	27.405	0	0	8.80005	0.609	0.1827	0.045675	0.04872	4.32086	0	24.36	0	0.7308	17.5
Aubergine	350	327.495	78.2732	10.85	1.75	8.75	0	0	24.5	0.945	0	759.5	49	77	0	0	63	3.15	0.35	0.105	0.14	9.0055	0	17.5	0	0	21
Banana, Without Skin	350	1282.47	306.518	64.05	4.2	6.3	0	0	21.7152	3.5	3.5	1254.57	109.615	87.2386	1.13297	0.649569	43.89	3.2095	1.75	0.21	0.14	5.88	0	35	0	0.735	1.75
Beetroot, Boiled Without Salt	350	664.643	158.853	28.5714	5	8.92857	0	0	39.2857	0.892857	3.57143	1142.86	53.5714	114.286	35.7143	0.928571	375	1	0.178571	0.142857	0.0803571	1.86429	0	7.03393	0	0	10.7143
Berry Kissel, Berry Drink	350	735.981	175.904	41.2684	0.606502	0	0	0	27.1224	0.375	2.70408	105.102	6.5051	12.6582	0.430272	0	3.57143	0	0.73551	0	0	1.35	0	0.795918	0	0	6.27551
Blackcurrant	350	1085.35	259.405	34.0072	4.84419	20.3	0	0	252	4.2	3.5	1190	84	203	0.35	1.085	49.7	1.8095	0.28	0.0595	0.147	28.7	0	448	0	7.805	105
Blueberry, Bilberry Vaccinium myrtillus	350	948.121	226.606	35.6353	2.87247	11.55	0.8393	0	66.5	2.1	3.5	385	31.5	70	0.35	0.525	39.2	1.9845	0.21	0.049	0.4655	13.72	0	25.06	0	6.475	31.5
Broccoli, Boiled Without Salt	350	509.915	121.873	5.74	13.65	12.25	0.724784	0	105	2.415	3.5	1365	70	283.5	35	1.89	276.973	4.06308	0.385	0.56	0.2625	270.742	0	148.102	0	2.38	385
Carrot	350	478.958	114.474	19.46	2.1875	8.925	0	0	101.5	1.75	3.5	1365	49	140	0.6895	1.4	57.33	3.2095	0.105	0.245	0.245	2709.42	0	22.75	0	1.26	66.5
Grape, Average, Green Or Red	350	1023.1	244.527	51.5375	1.995	3.6575	0	0	31.8482	3.325	3.325	671.14	23.936	79.3213	1.6625	0	6.65	1.2359	0.133	0.133	0.16625	8.9775	0	15.96	0	2.09475	63.175
Orange Without Skin	350	668.92	159.876	31.15	1.96	7.35	0.20755	0.10115	189	0.595	1.75	525	45.5	80.5	0.175	0.385	92.645	1.869	0.315	0.1225	0.2975	25.83	0	178.5	0	1.26	0.35
Peach/Nectarine, Average, With Stone	350	561.239	134.139	23.751	3.50175	6.3945	0	0	24.36	1.5225	3.045	609	33.495	60.9	1.218	0.3045	9.135	2.08126	0.09135	0.1827	0.0609	28.2272	0	20.097	0	2.9232	4.5675
Raspberry	350	697.268	166.651	20.0014	3.55336	12.95	0.37835	0	122.5	3.85	3.5	770	87.5	129.5	0.35	1.4	131.95	2.5095	0.315	0.084	0.1015	3.815	0	71.75	0	3.08	35.7
Salad, Cabbage And Lingonberry	350	567.138	135.549	21.4779	3.49778	8.855	0.476595	0	116.2	0.91	3.5	672	33.95	84	24.605	0.4795	93.933	2.50565	0.4025	0.12775	0.23765	14.175	0	101.395	0	1.7045	156.45
Salad, Cabbage, Cucumber And Leek	350	367.413	87.8137	12.922	4.039	6.965	0.253243	0	109.462	0.893962	3.5	866.045	36.5445	108.579	21.6475	0.519119	100.718	2.37125	0.50225	0.19425	0.26075	65.079	0	97.405	0	0.2975	167.475
Salad, Chinese Cabbage, Pea, Sweet Corn And Sweet Pepper	350	634.864	151.736	23.0887	7.70259	6.608	0.802795	0	92.218	2.2274	0.91	1042.16	67.298	208.67	21.6188	1.246	182.208	5.01076	0.6538	0.17402	0.30184	68.8366	0	102.774	0	1.1669	187.218
Salad, Iceberg Lettuce, Carrot And Zucchini	350	294.215	70.3191	9.435	2.98438	5.08125	0.307094	0	130.563	2.34375	3.5	1290	67.4375	144.687	0.97825	1.4625	147.942	2.147	0.201875	0.21375	0.245	786.842	0	37.125	0	1.38188	84.3125
Salad, Lettuce, Cucumber And Tomato	350	236.285	56.4735	7.476	2.464	3.64	0.25361	0	71.8738	1.01711	3.5	894.431	38.5547	105.235	1.54	0.59925	65.583	2.1007	0.21	0.231	0.182	166.355	0	34.09	0	1.421	108.5
Salad, Swede And Pineapple, Grated	350	679.917	162.504	31.836	3.22	8.365	0	0	123.9	0.854	3.5	983.5	47.25	118.3	24.5	0.4725	123.746	3.89865	0.378	0.168	0.2205	1.96403	0	121.17	0	0	5.005
Salad, Tomato, Bean And Onion	350	427.968	102.287	14.8459	4.51829	6.51	0.40523	0	102.394	1.60277	3.5	933.959	50.0835	120.229	4.55	0.964259	137.648	3.0814	0.343	0.1498	0.259	116.585	0	54.88	0	1.134	73.29
Sea Buckthorn Berry	350	829.045	198.147	7.84	5.25	12.6	1.19	5.775	16.1	0.49	0	560	16.45	70	35	0.455	35	0.91	0.455	0.245	0.63	249.83	0	490	0	10.675	47.25
Strawberry	350	653.59	156.212	26.7975	1.85225	6.65	0.44835	0	73.5	1.75	3.5	665	52.5	105	0.357	0.35	104.65	2.5095	0.21	0.0805	0.119	3.325	0	159.6	0	1.96	19.25
Swede, Boiled Without Salt	350	519.857	124.249	21	3.92857	10.3571	0	0	150	0.785714	3.57143	1250	42.8571	146.429	35.7143	0	125.2	4.09714	0.428571	0.171429	0.160714	0	0	105.857	0	0	7.14286
Watermelon, Without Skin	350	545.02	130.263	24.85	3.185	3.85	0.175	0.1295	24.5	1.75	3.5	350	28	35	0.35	0.35	7	0.8155	0.49	0.07	0.105	82.04	0	38.5	0	0.175	0.7

## Sheet: Table_S2
Table S2. Food items sorted from highest to lowest based on the contents of the nutrients grouped in five principal components. The food item with the highest content is placed in the top cell and the food item with the lowest content is placed in the bottom cell.
Protein group is presented in blue, carbohydrate group is presented in orange, and fruit/vegetable group is presented in green. The dash-dotted lines indicate quintiles. If the nutrient content is 0 (g, mg, or µg), the food item is presented in grey.
	Prot	MUFA	PUFA	Niac.	I	Zn	Ribof.	vit A	vit B12	Fol.	Se	vit C	Fibre	vit E	K	vit K	Thiam.	vit B6	Mg	P	Fe	Carb.	Ca	vit D
	P2	F5	V1	F5	F1	M8	M5	M5	M5	M5	M5	Y4	Y1	Y4	G3	G3	M6	U2	C2	C2	M5	C1	F1	F1		E1	Scrambled Eggs, Low-Fat Milk
	M6	M7	V6	P2	F4	M1	G3	G4	F1	G2	G2	Y1	B2	Y1	G4	S3	Y4	K1	U2	B2	M8	B4	V6	F5		F1	Baltic Herring, Breaded, Fried
	M8	M1	F5	M6	F3	M5	E1	T6	F5	G3	G5	U5	Y3	Y2	S4	S2	M7	S3	R2	M8	V6	C2	Y1	F4		F2	Fish Fingers, Oven-Baked, Industrial
	F5	T6	M7	M5	F2	B2	R4	S4	M8	S3	G3	Y5	C2	V1	U2	S1	Y2	M5	B2	G3	C2	N1	U5	E1		F3	Saithe With White Sauce, Cheese, Low-Fat Milk, Breadcrumbs, Oven-Baked
	P4	C2	F4	P4	E1	C2	G4	G3	F4	V2	Y4	G3	Y4	Y3	G5	S5	M4	F4	V1	V1	Y1	U2	R4	R4		F4	Salmon Cake, Fried
	F1	Y4	C2	F4	T6	P2	Y4	Y4	E1	S4	M8	S6	G3	F1	Y1	Y1	S3	F5	R1	R2	Y3	B3	F3	P4		F5	Salmon, Warm Smoked
	M1	V6	T6	P3	P2	F1	P2	E1	M1	S7	F1	G5	Y2	U6	G2	S4	U5	M8	Y3	P2	U2	T1	G5	F3		M1	Beef Mince Patty, Fried
	F4	E1	F1	M8	P4	M6	S5	S5	P4	Y3	F5	S3	V2	C2	S3	S7	C2	S2	Y1	M5	B2	B2	S4	F2		M2	Chili Con Carne
	G3	V1	F2	M7	B4	P4	M7	B1	F3	G5	E1	S1	G5	M7	S6	G4	T1	U4	V2	F1	U3	U3	V5	M1		M3	Frankfurter Gravy
	F2	F4	V3	C2	B1	M4	S4	S7	M6	S6	S1	S2	G2	T6	S7	U3	B1	P2	G3	F4	V2	B1	S6	P2		M4	Karelian Stew, Pork And Beef, Root Vegetables
	M4	P4	P4	M1	R4	G3	U2	V3	M4	Y5	S6	Y3	G4	E1	S5	P3	V1	Y4	S4	V2	R2	K1	Y3	M6		M5	Minced Liver Steak, Liver, Potato, Onion
	F3	F1	E1	F1	B2	V1	B2	V5	R4	S2	F4	S7	S1	G3	S2	Y4	G3	M6	S3	S3	G3	Y2	S1	N1		M6	Pork Fillet, Sirloin, Oven-Baked
	M7	M2	V5	M4	M8	R2	S2	M7	F2	S1	S2	U4	G1	F4	Y3	P4	S2	G5	B3	B3	S4	Y1	S2	M5		M7	Pork-Vegetable Wok, Wok-Vegetables
	C2	F2	B3	B1	B3	B3	N1	P3	P2	U5	S3	S4	S6	B3	G1	M7	S7	S1	B1	Y1	V1	R1	G3	B1		M8	Sauteed Reindeer, Low-Fat
	B4	M3	M1	S3	V1	B1	U6	N1	V6	V1	M6	U2	U5	U3	C2	Y3	B2	G3	G2	F5	S3	S6	S7	P1		P1	Chicken Fricassee
	P1	V3	B1	M2	M6	M2	S3	U4	P3	S5	P4	S5	S2	V3	S1	P1	G4	S6	Y5	B1	V5	R6	G4	M8		P2	Chicken Leg And Thigh Without Skin, Oven-Baked
	P3	P1	M5	G5	N1	C1	G5	S3	M7	G1	P2	V3	Y5	Y5	U3	Y2	S4	G1	S7	M6	Y2	U5	E1	V6		P3	Chicken-Vegetable Wok, Wok-Vegetables
	B3	M8	R2	G3	M1	M7	B1	M1	M2	G4	F2	V5	S3	T1	T1	V1	R1	S7	G1	E1	R1	R2	S3	P3		P4	Turkey Mince Patty, Fried
	V2	M6	P1	C1	M5	S4	S6	F4	M3	B2	C1	Y2	S7	F2	Y5	P2	S1	P3	G4	F3	B1	R5	Y5	M7		V1	Bean Quinoa Patty, Fried
	M5	T1	M8	S6	P1	V6	F4	S2	P1	V3	M1	M7	U6	P4	V2	G1	S6	M7	S6	V6	B3	G2	V2	M2		V2	Bean Stew, Water, Dried Beans
	N1	V5	M3	F2	M4	G4	P4	P4	G4	Y1	V6	U1	U2	B1	T3	V3	T4	M1	U5	R1	U4	A4	S5	M4		V3	Vegetable Wok with Faba Bean Mince, Wok-Vegetables
	E1	N1	P2	P1	T2	Y3	F1	V6	T6	N1	F3	G4	B3	S1	U6	T6	F5	U5	C1	N1	G4	A1	C2	M3		V4	Soy Bolognese
	V6	M5	M2	F3	M2	R1	C2	M4	S4	C2	M7	P3	V1	M1	Y4	Y5	T3	Y3	G5	G5	Y5	Y5	Y2	V2		V5	Tofu Vegetable Wok, Wok-Vegetables
	B2	B1	V2	B3	C2	A2	M8	F3	G3	B1	M4	U6	U1	M8	U5	U1	V2	T6	V4	S4	V4	A2	V1	T2		V6	Tofu, Breaded, Fried In Oil
	B1	M4	P3	U2	F5	S3	M6	M2	Y4	U2	N1	G1	S4	V6	T6	V5	B3	P4	R5	R4	A2	A3	N1	Y1		A1	Macaroni, Boiled Without Salt
	M2	P3	Y4	G4	M3	E1	F5	F1	S5	E1	V2	U3	T6	S5	V4	M2	S5	Y1	R3	G4	S7	U1	B1	U5		A2	Macaroni, Dark, Boiled Without Salt
	C1	B3	T1	G1	V2	A4	S7	Y1	B1	B3	B4	M5	B1	S4	B2	T1	M3	C2	F1	P4	M1	T6	T6	G5		A3	Oat Macaroni, Boiled, No Added Salt
	V1	P2	B2	S7	V6	Y1	G2	U6	S7	Y2	B3	C2	U4	V5	T4	F4	U3	P1	S5	M7	U6	V2	G2	S4		A4	Rye Macaroni, Boiled, Without Salt
	S3	V2	N1	B4	C1	N1	P3	U5	V3	M2	B1	T4	R2	R2	M5	F2	T2	V1	A4	A4	P2	U4	V4	V5		B1	Multigrain Bread, Carrot Roll, Low-Fat Milk, Dark Wheat Flour, Flour Mix
	R1	F3	Y2	N1	A3	S7	R2	P2	V5	V5	C2	T3	B4	G4	M8	G2	G5	R2	T6	M1	C1	U6	B2	S6		B2	Ryebread, Water, Wholegrain Rye Flour
	V3	T2	T2	V6	C3	R3	M4	P1	N1	Y4	P1	V4	U3	U5	F1	C2	M5	M4	A2	F2	F1	R3	F4	Y3		B3	Toast, Multigrain Toast
	R2	R2	S3	A2	A2	G2	U3	V4	U4	R2	M2	G2	S5	F5	V1	M5	Y1	M2	V6	C1	A1	S3	M2	S1		B4	White Bread, Wheat Bread, French Bread, Industrial
	V4	C3	G3	E1	A1	B4	S1	M8	S3	P3	P3	T2	V4	M5	Y2	V6	R2	F1	S2	Y3	M4	S1	U3	S2		C1	Breakfast Cereal, Rice Krispies
	T1	R4	M6	V1	A4	A3	M1	V2	S2	V4	R4	M2	V3	S3	F5	V2	V6	V2	R6	B4	E1	G5	B3	G3		C2	Muesli With Dried Fruit And Nuts
	M3	R3	B4	R1	G5	P3	U5	V1	Y1	B4	R5	T1	R1	S7	T2	B1	G1	R1	P2	M4	A3	T4	R2	S7		C3	Oat Porridge, Oat Flakes, Water, Without Salt
	A2	A3	M4	A4	G2	F3	V6	R4	U6	M7	M3	T6	M2	B2	U4	M1	U2	S5	S1	R3	M7	R4	V3	G4		N1	Bun, Low-Fat Milk, Butter
	A1	C1	C1	Y5	U1	R6	B3	S1	U5	V6	R2	F4	N1	P3	M7	G5	F4	Y2	M8	S7	M2	R7	K1	S3		R1	Buckwheat, Boiled Without Salt
	A3	R5	A3	Y3	S2	R4	G1	Y2	V4	T4	S7	R4	A4	P2	M6	E1	A4	Y5	U6	S6	V3	Y3	U4	Y5		R2	Quinoa, Cooked Without Salt
	A4	V4	C3	S1	S7	P1	F3	T2	V2	T3	V5	V1	A2	M2	F4	F1	R3	S4	T4	G2	A4	G4	G1	S5		R4	Rice Porridge, Milk, Salt
	Y4	R7	R3	M3	S5	C3	V3	M3	V1	F4	A3	B1	A3	U2	U1	K1	R6	B2	T1	A2	S5	T3	U6	C2		R3	Rice And Oat Mix, Boiled, Without Salt
	R4	A2	R1	V2	S6	R5	Y3	G1	S1	T2	V1	K1	C3	V2	P2	B2	Y5	U1	B4	A3	R3	F2	B4	Y2		R5	Rice, Brown, Boiled Without Salt
	G2	U4	S1	S2	U2	R7	Y5	U3	Y2	T1	A1	M4	R3	U1	M2	M8	V3	G2	Y2	S2	B4	T2	U2	V1		R6	Rice, Long-Grain, Boiled Without Salt
	Y1	A4	A2	B2	S1	M3	V2	C2	T2	A2	A2	E1	V6	P1	F2	S6	A2	V4	R7	M2	C3	V1	P4	T6		R7	Rice, Quinoa And Multigrain Mix, Boiled, Without Salt
	S7	U5	F3	S4	S4	V4	B4	F5	G1	P4	R1	M3	V5	N1	V3	U6	U4	T4	A3	S5	G1	S7	M7	G2		T1	French Fries, Oven-Baked
	U2	G3	Y5	S5	U4	U2	T6	U2	U3	A4	B2	M1	M7	V4	R2	V4	P3	T1	V3	Y5	P3	V3	M1	V4		T2	Mashed Potatoes, Water, Cooking Fat
	S2	B4	S7	U6	G3	F4	V1	M6	C2	R1	C3	P4	R7	T2	B1	F5	Y3	F2	T3	R6	T6	S2	P3	B2		T3	Potato, Baked With Skin, No Filling
	G5	B2	Y3	R6	G4	S5	M2	U1	U2	F5	R3	N1	R5	F3	B3	T2	E1	V3	C3	P1	S1	C3	M8	U3		T4	Potato, Peeled, Boiled Without Salt
	R3	S3	A4	Y2	Y5	F5	U4	Y3	U1	F2	A4	F3	P3	M3	M4	R1	R7	T3	U4	P3	T1	G1	Y4	B3		T6	Sweet Potato Fries, Deep-Fried
	Y3	R1	S4	T1	Y3	Y2	R1	Y5	Y3	P2	V3	M8	A1	A4	P3	M4	V4	R5	N1	V4	T4	M5	F5	R2		G1	Aubergine
	V5	A1	R5	R5	Y2	S2	P1	F2	Y5	M1	U3	F1	T4	A2	F3	B3	R5	B3	T2	R5	N1	V5	P2	V3		G2	Beetroot, Boiled Without Salt
	U6	G2	V4	U5	Y1	A1	V5	S6	S6	T6	S5	F5	T1	B4	R1	N1	M2	V5	M7	C3	S2	S4	U1	K1		G3	Broccoli, Boiled Without Salt
	S1	Y1	R7	R2	R3	S1	Y1	G2	G2	F1	R7	M6	T3	M6	V5	M3	T6	U3	M5	R7	G2	Y4	A3	U4		G4	Carrot
	R6	S7	S5	R3	P3	S6	M3	K1	K1	A3	U6	P2	C1	S2	R4	F3	N1	V6	M2	U2	P4	S5	M3	G1		G5	Swede, Boiled Without Salt
	S6	U2	S2	Y1	U3	Y4	Y2	T1	T1	R3	U2	F2	T2	M4	M1	M6	G2	M3	M6	S1	S6	F4	C3	U6		K1	Berry Kissel, Berry Drink
	U4	S2	A1	V4	U6	T6	V4	T4	T4	U6	S4	C1	F1	A3	N1	U2	V5	T2	F5	U5	T3	M2	A4	B4		S1	Salad, Cabbage And Lingonberry
	S4	G5	U5	R7	K1	T1	A4	T3	T3	C3	T6	V6	F2	U4	V6	T4	B4	F3	U3	U3	G5	G3	R3	U2		S2	Salad, Cabbage, Cucumber And Leek
	Y2	Y3	U4	V3	R1	T4	F2	B2	B2	U1	T4	V2	R6	C3	P4	T3	A3	E1	F4	G1	R7	V4	A2	Y4		S3	Salad, Chinese Cabbage, Pea, Sweet Corn And Sweet Pepper
	R5	U6	R6	R4	M7	F2	U1	B3	B3	R7	R6	B4	M5	R3	B4	B4	P4	N1	V5	T6	M6	P4	R1	U1		S4	Salad, Iceberg Lettuce, Carrot And Zucchini
	R7	S1	R4	V5	R7	V3	T1	R2	R2	R4	T1	B3	R4	R7	E1	A4	C3	A4	R4	V3	T2	M1	C1	A3		S5	Salad, Lettuce, Cucumber And Tomato
	C3	R6	G2	A3	U5	V5	A2	A2	A2	C1	V4	P1	P4	R5	C1	U4	U6	B4	P3	Y2	P1	V6	A1	C3		S6	Salad, Swede And Pineapple, Grated
	T4	S6	Y1	A1	T4	T3	T3	A4	A4	F3	T3	R5	F4	G5	A4	A3	P2	B1	Y4	Y4	F4	M7	F2	A4		S7	Salad, Tomato, Bean And Onion
	S5	S4	U2	U3	T1	U5	T4	A1	A1	U4	G4	R2	M1	G2	M3	R4	R4	G4	F2	V5	U5	P3	M5	R3		U1	Apple, Domestic, With Skin
	T6	Y2	G5	T6	T3	U4	R7	G5	G5	A1	T2	A3	M3	G1	A2	C3	M1	C1	P4	T1	Y4	F3	M4	A2		U2	Banana, Without Skin
	T3	T4	U6	T3	R5	Y5	R3	B4	B4	U3	K1	A1	M4	S6	A3	A2	U1	U6	M1	U6	R6	F1	M6	R1		U3	Grape, Average, Green Or Red
	G4	S5	S6	G2	S3	T2	A3	R1	R1	R5	Y5	A2	F3	R1	A1	A1	C1	R4	M4	T4	M3	M3	R7	C1		U4	Watermelon, Without Skin
	U3	T3	T4	T4	V4	U6	T2	R7	R7	M8	Y3	R1	K1	A1	R3	R3	F2	R7	F3	M3	K1	E1	P1	A1		U5	Orange Without Skin
	T2	G4	T3	Y4	V3	V2	R6	R3	R3	P1	Y1	B2	E1	T4	K1	U5	M8	A3	E1	A1	F2	P1	T1	R7		U6	Peach/Nectarine, Average, With Stone
	U5	U3	G4	C3	V5	G5	R5	A3	A3	R6	Y2	C3	M8	T3	P1	R7	F3	R3	U1	T3	F5	M4	T2	T1		Y1	Blackcurrant
	Y5	Y5	U3	U4	G1	U1	C3	R6	R6	K1	U4	R3	F5	C1	R5	R5	A1	R6	A1	T2	U1	M8	T4	T4		Y2	Blueberry, Bilberry Vaccinium myrtillus
	G1	G1	G1	T2	R6	U3	A1	R5	R5	M6	U5	A4	M6	R6	R7	R6	F1	C3	P1	U4	R4	P2	T3	T3		Y3	Raspberry
	K1	K1	K1	U1	R2	K1	C1	C3	C3	M4	G1	R7	P2	R4	R6	C1	P1	A1	M3	U1	R5	M6	R6	R6		Y4	Sea Buckthorn Berry
	U1	U1	U1	K1	Y4	G1	K1	C1	C1	M3	U1	R6	P1	K1	C3	R2	K1	A2	K1	K1	F3	F5	R5	R5		Y5	Strawberry
	Prot, protein; MUFA, monounsaturated fatty acids; PUFA, polyunsaturated fatty acids; Niac., niacin; I, iodine; Zn, zinc; Ribof., riboflavine; vit, vitamin; Fol., folate; Se, selenium; K, potassium; Thiam., thiamin; Mg, magnesium;																										Not detected
	P, phosporus; Fe, iron; Carb., available carbohydrates; Ca, calcium

## Sheet: Figure_S1
Figure S1. Score plots showing the grouping of protein sources, carbohydrate sources, and fruits and vegetables based on their nutrient contents on A) principal components 1 and 3; and B) principal components 2 and 3.
Protein foods are shown in blue, carbohydrate foods are shown in yellow, and fruits and vegetables are shown in green.
PC, principal component; E, egg dish; F, fish dish; M, meat dish; P, poultry dish; V, plant protein dish; A, pasta; B, bread; C, breakfast cereal; R, grain; T, tuber; G, greens; S, salad; U, fruit; Y, berry.
A)
B)
